# Supplementary material for: Aerobic methane oxidation under copper scarcity in a stratified lake
Source: Sci Rep. 2019 Mar 18;9:4817. doi: 10.1038/s41598-019-40642-2 (PMC6423226; doi:10.1038/s41598-019-40642-2)
Supplement: Supplementary file 2 — Dataset 1 [file 41598_2019_40642_MOESM2_ESM.xlsx]

## Sheet: 16S rRNA sequences_MOB
>OTU_129
TGGGGAATATTGGACAATGGGCGCAAGCCTGATCCAGCCATGCCGCGTGAGTGATGAAGGCCCTAGGGTTGTAAAGCTCT
TTCGCCAGGGACGATAATGACGGTACCTGGATAAGAAGCCCCGGCTAACTTCGTGCCAGCAGCCGCGGTAATACGAAGGG
GGCTAGCGTTGTTCGGAATCACTGGGCGTAAAGCGCACGTAGGCGGATCTTTAAGTCAGGGGTGAAATCCCGAGGCTCAA
CCTCGGAACTGCCTTTGATACTGGAGGTCTCGAGTCCGGGAGAGGTGAGTGGAACTGCGAGTGTAGAGGTGAAATTCGTA
GATATTCGCAAGAACACCAGTGGCGAAGGCGGCTCACTGGCCCGGTACTGACGCTGAGGTGCGAAAGCGTGGGGAGCAAA
CA
>OTU_56
TGGGGAATATTGGACAATGGGCGAAAGCCTGATCCAGCAATACCGCGTGTGTGAAGAAGGCCTTAGGGTTGTAAAGCACT
TTCAATTGGAAGGAAAAACTCATGGCCAATACCCATGAGCTTGACATTACCTTTAGAAGAAGCACCGGCTAACTCCGTGC
CAGCAGCCGCGGTAATACGGAGGGTGCGAGCGTTAATCGGAATTACTGGGCGTAAAGCGTGCGTAGGCGGCTCGTTAAGT
CAGATGTGAAAGCCCTGGGCTCAACCTGGGAACGGCATTTGAAACTGGCGAGCTAGAGTTTGGGAGAGGAGAGTGGAATT
TCAGGTGTAGCGGTGAAATGCGTAGAGATCTGAAGGAACACCAGTGGCGAAGGCGACTCTCTGGCCTAAAACTGACGCTG
AGGTACGAAAGCGTGGGTAGCAAACA
>OTU_68
TGGGGAATATTGGACAATGGGCGAAAGCCTGATCCAGCAATACCGCGTGTGTGAAGAAGGCCTTAGGGTTGTAAAGCACT
TTCAATTGGGAGGAAAACCTGTCGGTCAATACCCGGCAGCTTGACATTACCTTTAGAAGAAGCACCGGCTAACTCCGTGC
CAGCAGCCGCGGTAATACGGAGGGTGCGAGCGTTAATCGGAATTACTGGGCGTAAAGCGTGCGTAGGCGGTTCGTTAAGT
CAGATGTGAAAGCCCTGGGCTCAACCTGGGAACTGCATTTGAAACTGGCGGACTAGAGTTTAGTAGAGGGGAGTGGAATT
TCAGGTGTAGCGGTGAAATGCGTAGATATCTGAAGGAACACCAGTGGCGAAGGCGACTCCCTGGACTAGAACTGACGCTG
AGGTACGAAAGCGTGGGTAGCAAACA
>OTU_141
TGGGGAATATTGGACAATGGGCGAAAGCCTGATCCAGCAATACCGCGTGTGTGAAGAAGGCCTTAGGGTTGTAAAGCACT
TTCAATGGGGAGGAAAAAGAGTAAGTTAATACCTTGCTTATTGACATTACCTATAGAAGAAGCACCGGCTAACTCCGTGC
CAGCAGCCGCGGTAATACGGAGGGTGCGAGCGTTAATCGGAATTACTGGGCGTAAAGAGTGCGTAGGCGGCTCGTTAAGT
CAGATGTGAAAGCCCTGGGCTCAACCTGGGAACTGCATTTGAAACTGGCGAGCTAGAGTTGAGTAGAGGTAAGTGGAATT
TCAGGTGTAGCGGTGAAATGCGTAGATATCTGAAGGAACACCAGTGGCGAAGGCGACTTACTGGACTCAAACTGACGCTG
AGGTACGAAAGCGTGGGTAGCAAACA
>OTU_319
TGGGGAATATTGGACAATGGGCGAAAGCCTGATCCAGCAATACCGCGTGTGTGAAGAAGGCCTGAGGGTTGTAAAGCACT
TTCAATAGGAAGGAATACCTACCGGCTAATACCCGGTAGACTGACATTACCTATACAAGAAGCACCGGCTAACTCCGTGC
CAGCAGCCGCGGTAATACGGAGGGTGCAAGCGTTAATCGGAATTACTGGGCGTAAAGCGTGCGTAGGCGGTTCGTTAAGT
CAGATGTGAAAGCCCCGGGCTCAACCTGGGAACTGCATTTGATACTGGCGAACTAGAGTTGAGTAGAGGAGAGTGGAATT
TCAGGTGTAGCGGTGAAATGCGTAGAGATCTGAAGGAACACCAGTGGCGAAGGCGGCTCTCTGGACTCAAACTGACGCTG
AGGTACGAAAGCGTGGGTAGCAAACA
>OTU_433
TGGGGAATATTGGACAATGGGCGGAAGCCTGATCCAGCAATACCGCGTGTGTGAAGAAGGCCCTAGGGTTGTAAAGCACT
TTCAATTGGGAGGAAAAAGCGTGGGCCAATACCCCGCGCCTTGACATTACCTTTAGAAGAAGCACCGGCTAACTCCGTGC
CAGCAGCCGCGGTAATACGGAGGGTGCGAGCGTTAATCGGAATTACTGGGCGTAAAGCGTGCGTAGGCGGCCCGTTAAGT
CAGATGTGAAAGCCCCGGGCTCAACCTGGGAACTGCATTTGAAACTGGCGGGCTAGAGTTTGGTAGAGGGGAGCGGAATT
TCAGGTGTAGCGGTGAAATGCGTAGATATCTGAAGGAACACCAGTGGCGAAGGCGGCTCCCTGGACCAGAACTGACGCTG
AGGTACGAAAGCGTGGGTAGCAAACA
>OTU_575
TGGGGAATATTGGACAATGGGCGAAAGCCTGATCCAGCAATACCGCGTGTGTGAAGAAGGCCTTAGGGTTGTAAAGCACT
TTCAATTGGGAGGAAAACCTCATAGCTAATATCTATGAGCTTGACATTACCTTTAGAAGAAGCACCGGCTAACTCCGTGC
CAGCAGCCGCGGTAATACGGAGGGTGCAAGCGTTAATCGGAATTACTGGGCGTAAAGCGTGCGTAGGCGGCTCGTTAAGT
CAGATGTGAAAGCCCTGGGCTCAACCTGGGAACTGCATTTGAAACTGGCGAGCTAGAGTTTGAGAGAGGTAAGTGGAATT
TCAGGTGTAGCGGTGAAATGCGTAGAGATCTGAAGGAACACCAGTGGCGAAGGCGACTTACTGGCTTAAAACTGACGCTG
AGGTACGAAAGCGTGGGTAGCAAACA
>OTU_614
TGGGGAATATTGGACAATGGGCGAAAGCCTGATCCAGCAATACCGCGTGTGTGAAGAAGGCCTGAGGGTTGTAAAGCACT
TTCAATAGGGAGGAATACCTGAAGGTTAATACCCTTCAGACTGACATTACCTATACAAGAAGCACCGGCTAACTCCGTGC
CAGCAGCCGCGGTAATACGGAGGGTGCAAGCGTTAATCGGAATTACTGGGCGTAAAGCGTGCGTAGGCGGCTTGTTAAGT
CAGATGTGAAAGCCCCGGGCTTAACCTGGGAACTGCATTTGAAACTGGTAGGCTAGAGTTGAGTAGAGGGGAGTGGAATT
TCAGGTGTAGCGGTGAAATGCGTAGATATCTGAAGGAACACCAGTGGCGAAGGCGACTCCCTGGACTCAAACTGACGCTG
AGGTACGAAAGCGTGGGTAGCAAACA
>OTU_663
TGGGGAATATTGGACAATGGGCGCAAGCCTGATCCAGCAATGCCGCGTGTGTGAAGAAGGCCTGCGGGTTGTAAAGCACT
TTAAGCAGGGAGGAAGGCTCTGGGGATAATACCCTTGGAGATTGACGTTACCTGCAGAATAAGCACCGGCTAACTCCGTG
CCAGCAGCCGCGGTAATACGGAGGGTGCGAGCGTTAATCGGAATTACTGGGCGTAAAGCGCGCGTAGGCGGTTGACTAAG
TTTGCTGTGAAAGCCCCGGGCTTAACCTGGGAACTGCAGTGAATACTGGTTGGCTAGAGTATGGTAGAGGGTAGTGGAAT
TTCCGGTGTAGCAGTGAAATGCGTAGAGATCGGAAGGAACACCAGTGGCGAAGGCGGCTATCTGGACCAATACTGACGCT
GAGGTGCGAAAGCGTGGGGAGCAAACA
>OTU_821
TGGGGAATATTGGACAATGGGCGAAAGCCTGATCCAGCAATACCGCGTGTGTGAAGAAGGCCTGAGGGTTGTAAAGCACT
TTCAATAGGAAGGAATACCTACGGGTTAATACCTCGTAGACTGACATTACCTATACAAGAAGCACCGGCTAACTCCGTGC
CAGCAGCCGCGGTAATACGGAGGGTGCAAGCGTTAATCGGAATTACTGGGCGTAAAGCGTGCGTAGGCGGTTGTTTAAGT
CAGATGTGAAAGCCCTGGGCTTAACCTGGGAACTGCATTTGATACTGGGCAACTAGAGTTTAGTAGAGGGGAGTGGAATT
TCAGGTGTAGCGGTGAAATGCGTAGAGATCTGAAGGAACACCAGTGGCGAAGGCGGCTCCCTGGACTAAAACTGACGCTG
AGGTACGAAAGCGTGGGTAGCAAACA
>OTU_917
TGGGGAATATTGGACAATGGGCGCAAGCCTGATCCAGCAATACCGCGTGTGTGAAGAAGGCCTGAGGGTTGTAAAGCACT
TTCAATGGGGAGGAATACCCGGTGGCTAAAACCTGCCGGACTGACATTACCCATACAAGAAGCACCGGCTAACTCCGTGC
CAGCAGCCGCGGTAATACGGAGGGTGCAAGCGTTAATCGGAATTACTGGGCGTAAAGCGTGCGTAGGCGGCTCGCTAAGC
CAGATGTGAAAGCCCCGGGCTCAACCTGGGAACTGCATTTGGAACTGGCGAGCTAGAGTTAGGTAGAGGAGAGTGGAATT
TCAGGTGTAGCGGTGAAATGCGTAGATATCTGAAGGAACACCAGTGGCGAAGGCGGCTCTCTGGACCCAAACTGACGCTG
AGGCACGAAAGCGTGGGTAGCAAACA
>OTU_931
TGGGGAATATTGGACAATGGGCGAAAGCCTGATCCAGCAATACCGCGTGTGTGAAGAAGGCCTTAGGGTTGTAAAGCACT
TTCAATTGGGAGGAAAAAACAGAGATTAATACCCTCTGTCTTGACATTACCTTTAGAAGAAGCACCGGCTAACTCCGTGC
CAGCAGCCGCGGTAATACGGAGGGTGCAAGCGTTAATCGGAATTACTGGGCGTAAAGAGTGCGTAGGCGGCTCGTTAAGT
CAGATGTGAAAGCCCTGGGCTCAACCTGGGAACTGCATTTGAAACTGGCGAGCTAGAGTTGAGTAGAGGTAAGTGGAATT
TCAGGTGTAGCGGTGAAATGCGTAGATATCTGAAGGAACACCAGTGGCGAAGGCGACTTACTGGACTCAAACTGACGCTG
AGGTACGAAAGCGTGGGTAGCAAACA
>OTU_2276
TGGGGAATATTGGACAATGGGCGCAAGCCTGATCCAGCAATGCCGCGTGTGTGAAGAAGGCCTGCGGGTTGTAAAGCACT
TTAAGCAGGAAAGAAAGATGGGAGATTAATACTCTTCTGTTGTGACGTTACCTGCAGAATAAGCACCGGCTAACTCCGTG
CCAGCAGCCGCGGTAATACGGAGGGTGCGAGCGTTAATCGGAATTACTGGGCGTAAAGCGCGCGTAGGCGGTTTGCTAAG
TCCGCTGTGAAAGCCCTGGGCTTAACCTGGGAACTGCAGTGGATACTGGTAAGCTAGAGTATGGTAGAGGGTAGTGGAAT
TTCCGGTGTAGCAGTGAAATGCGTAGAGATCGGAAGGAACACCAGTGGCGAAGGCGACTATCTGGACCAATACTGACGCT
GAGGTGCGAAAGCGTGGGGAGCAAACA
>OTU_2426
TGGGGAATATTGGACAATGGGCGAAAGCCTGATCCAGCAATACCGCGTGTGTGAAGAAGGCCTGAGGGTTGTAAAGCACT
TTCAATGGGAAGGAATACCTATCGGTTAATACCTGGTAGACTGACATTACCCATACAAGAAGCACCGGCTAACTCCGTGC
CAGCAGCCGCGGTAATACGGAGGGTGCAAGCGTTAATCGGAATTACTGGGCGTAAAGCGTGCGTAGGCGGCTCGTTAAGT
CAGATGTGAAAGCCCTGGGCTTAACCTGGGAACGGCATTTGATACTGGCGAGCTCGAGTTTACTAGAGGGGAGTGGAATT
TCAGGTGTAGCGGTGAAATGCGTAGAGATCTGAAGGAACACCAGTGGCGAAGGCGACTCCCTGGAGTAAAACTGACGCTG
AGGTACGAAAGCGTGGGTAGCAAACA
>OTU_3248
TGGGGAATATTGGACAATGGGCGCAAGCCTGATCCAGCAATGCCGCGTGTGTGAAGAAGGCCTGCGGGTTGTAAAGCACT
TTAAGCCGGAAAGAAGGGCAGAGTGATAATACCGCTCTGCATTGACGTTACCGGCAGAATAAGCACCGGCTAACTCCGTG
CCAGCAGCCGCGGTAATACGGAGGGTGCAAGCGTTAATCGGAATTACTGGGCGTAAAGCGCGCGTAGGCGGTTCACTCAG
TCTGCTGTGAAAGCCCTGGGCTTAACCTGGGAACGGCAGTGGATACTGGTGGGCTAGAGTATGGTAGAGGGGAGTGGAAT
TTCCGGTGTAGCAGTGAAATGCGTAGAGATCGGAAGGAACACCAGTGGCGAAGGCGGCTCTCTGGACCAATACTGACGCT
GAGGTGCGAAAGCGTGGGGAGCAAACA
>OTU_3421
TGGGGAATATTGGACAATGGGCGCAAGCCTGATCCAGCAATGCCGCGTGTGTGAAGAAGGCCTGCGGGTTGTAAAGCACT
TTAAGCAGGAAAGAAGGCTTCAAGGCTAACATCCTTGGAGATTGACGTTACCTGCAGAATAAGCACCGGCTAACTCCGTG
CCAGCAGCCGCGGTAATACGGAGGGTGCGAGCGTTAATCGGAATTACTGGGCGTAAAGCGCGCGTAGGCGGTTCGTTAAG
TCCGCTGTGAAAGCCCTGGGCTTAACCTGGGAACGGCAGAGGATACTGGCGAGCTAGAGTATGGTAGAGGAGAGTGGAAT
TTCCGGTGTAGCAGTGAAATGCATAGAGATCGGAAGGAACACCAGTGGCGAAGGCGACTCTCTGGACCAATACTGACGCT
GAGGGGCGAAAGCGTGGGGAGCAAACA
>OTU_112
TCGAGGATTTTTCTCAATGGGGGCAACCCTGAAGGAGCGACGCCGCGTGGAGGATGAAGGGCTTCGGCTCGTAAACTCCT
GTCACCGACGAACAAGGCATCCGAATTAATAAATCGGATGCTTGATGGTAGTCGGAGAGGAAGGGGCGGCTAACTCTGTG
CCAGCAGCCGCGGTGATACAGAGGCCCCAAGCGTTGTTCGGATTTACTGGGCGTAAAGGGTGTGTAGGGGGTCGTGTAAG
TTTGACGTGAAATCCCGTTGCTCAACAACGGAACTGCGTCGAATACTGCTCGGCTGGAGGTTCGGAGATGAGGGCGGAAT
TCTCGGTGTAGCGGTGAAATGCGTAGATATCGAGAGGAACGCCGATGGCGAAAGCAGCCCTCAAGACGAAATCTGACCCT
GAAACACGAAGGCCAGGGGAGCAAACG
>OTU_566
TCGAGGATTTTTCTCAATGGGGGCAACCCTGAAGGAGCGACGCCGCGTGGAGGATGAAGGGCTTCGGCTCGTAAACTCCT
GTCACCGACGAACAAGACATCCGGATTAATAACTCGGATGTTTGATGGTAGTCGGAGAGGAAGGGGCGGCTAACTCTGTG
CCAGCAGCCGCGGTGATACAGAGGCCCCAAGCGTTGTTCGGATTTACTGGGCGTAAAGGGTGTGTAGGGGGTTAGGTTAG
TCTGACGTGAAATACCGTTGCTCAACAACGGAACTGCGTCGGATACTGCCTAGCTAGAGGTTCGGAGATGAGGGCGGAAT
TCTCGGTGTAGCGGTGAAATGCGTAGATATCGAGAGGAACGCCGATGGCGAAAGCAGCCCTCAAGACGAAATCTGACCCT
GAAACACGAAGGCCAGGGGAGCAAACG
>OTU_1479
TCGAGAATTTTTCTCAATGGGGGAAACCCTGAAGGAGCGACGCCGCGTGGAGGATGAAGGTCTTCGGATTGTAAACTCCT
GTCACTGCAGAACAATGTGTAACACCTAACACGTGTTGCATTTGCTTGTATGCGGAGAGGAAGGGACGGCTAACTCTGTG
CCAGCAGCCGCGGTAATACAGAGGTCCCGAGCGTTGTTCGGATTCACTGGGCGTAAAGGGTGTGTAGGAGGTGAGGTAAG
TCGGATGTGAAATCCCACTGCTTAACAGTGGAACTGCATTCGATACTACTTTGCTAGAGGATCGGAGAGGAGAGCGGAAT
TCATGGTGTAGCGGTGAAATGCGTAGATATCATGAGGAACACCAGCGGCGAAAGCGGCTCTCTGGAAGATTCCTGACTCT
GAAACACGAAAGCTAGGGGAGCAAACG
>OTU_1541
TCGAGAATTTTTCTCAATGGGGGAAACCCTGAAGGAGCGACGCCGCGTGGAGGATGAAGGTCTTCGGATTGTAAACTCCT
GTCACTGCAGAGCAATGTTTTCCGGTGAATAGCCGGAAAAAGTGATAGTATGCGGAGAGGAAGGGACGGCTAACTCTGTG
CCAGCAGCCGCGGTAATACAGAGGTCCCAAGCGTTGTTCGGATTTACTGGGCGTAAAGGGTGTGTAGGAGGTTAGATAAG
TCGGATGTGAAATCCCATCGCTTAACGGTGGAACTGCATTCGATACTATTTAGCTAGAGGATCGGAGAGGAGAGCGGAAT
TCTTGGTGTAGCGGTGAAATGCGTAGATATCAAGAGGAACACCAGCGGCGAAAGCGGCTCTCTGGAAGACTCCTGACTCT
GAAACACGAAAGCCAGGGGAGCAAACG
>OTU_1686
TCGAGAATTTTTCACAATGGGGGCAACCCTGATGGAGCGACGCCGCGTGGAGGATGAAGGGCTTCGGCTCGTAAACTCCT
GTCACCCCAGACAAATACGATCCGGTGAACAACCGGAGCGTTTGATGGTATGGGGAGAGGAAGGGACGGCTAACTCTGTG
CCAGCAGCCGCGGTAATACAGAGGTCCCAAGCGTTGTTCGGATTTACTGGGCGTAAAGGGTGCGTAGGAGGCTTGGAAAG
TCAGGTGTGAAATCTCGCCGCTTAACGGCGAAATGGCGCTTGATACTCCCGAGCTAGAAGATCGGAGGGGAGAACGGAAT
TCCTGGTGTAGCGGTGAAATGCGTAGATATCAGGAGGAACACCAACGGCGAAGGCAGTTCTCTGGACGATTCTTGACTCT
GAGGCACGAAGGCCAGGGGAGCAAACG
