# Supplementary material for: Aerobic methane oxidation under copper scarcity in a stratified lake
Source: Sci Rep. 2019 Mar 18;9:4817. doi: 10.1038/s41598-019-40642-2 (PMC6423226; doi:10.1038/s41598-019-40642-2)
Supplement: Supplementary file 3 — Dataset 2 [file 41598_2019_40642_MOESM3_ESM.xlsx]

## Sheet: 16S rRNA sequences_SOB
>OTU_40
TGGGGAATATTGGACAATGGGCGCAAGCCTGATCCAGCAATGCCGCGTGTGTGAAGAAGGCCTGCGGGTTGTAAAGCACT
TTCAGTGGGGAAGAAGCGGCTTGGGTTAATACCCTGGGCTGTTGACGTTACCCACAAAAGAAGCACCGGCTAACTCCGTG
CCAGCAGCCGCGGTAATACGGAGGGTGCAAGCGTTAATCGGAATCACTGGGCGTAAAGCGCACGTAGGCGGCGGCGTCAG
TCAGATGTGAAAGCCCCGGGCTCAACCTGGGAACGGCATTTGATACTGCGCGGCTCGAGTCTGCTAGAGGGGGGTGGAAT
TCCAGGTGTAGCGGTGAAATGCGTAGATATCTGGAGGAACACCAGTGGCGAAGGCGGCCCCCTGGAGCAAGACTGACGCT
GAGGTGCGAAAGCGTGGGGAGCAAACA
>OTU_66
TGGGGAATATTGGACAATGGGCGCAAGCCTGATCCAGCAATGCCGCGTGTGTGAAGAAGGCCTGCGGGTTGTAAAGCACT
TTCAGTGGGAAAGAAAAGCGCGGGGTCAATACCCCCGCGTCTTGACGTTACTCACAAAAGAAGCACCGGCTAACTCCGTG
CCAGCAGCCGCGGTAATACGGAGGGTGCAAGCGTTAATCGGAATTACTGGGCGTAAAGCGCGCGTAGGCGGCCCGATCAG
TCCGCTGTGAAAGCCCCGGGCTCAACCTGGGAACTGCAGTGGATACTGTCGCGCTCGAGTGTGAAAGAGGGGGGTGGAAT
TCCAGGTGTAGCGGTGAAATGCGTAGAGATCTGGAGGAACACCAGTGGCGAAGGCGGCCCCCTGGTTCAACACTGACGCT
GAGGTGCGAAAGCGTGGGGAGCAAACA
>OTU_97
TGAGGAATATTGCGCAATGGGCGAAAGCCTGACGCAGCAACGCCGCGTGGATGATGAAGTTCTTCGGAATGTAAAGTCCT
TTTGTAGAGGAAGAATATCCCGGTTTACCGGGACTGACGGTACTCTGCGAATAAGCCACGGCTAACTCTGTGCCAGCAGC
CGCGGTGATACAGGGGTGGCAAGCGTTGTCCGGATTTACTGGGTGTAAAGGGTGCGCAGGCGGGCCGATAAGTCGGGGGT
TAAATCCATGTGCTTAACACATGCATGGCTTCCGATACTGTCGGCCTAGAGTCTCGAAGAGGAAGATGGAATTTCCGGTG
TAACGGTGGAATGTGTAGATATCGGAAAGAACACCAGTGGCGAAGGCAGTCTTCTGGTCGAGCACTGACGCTCAGGCACG
AAAGCGTGGGGAGCAAACA
>OTU_176
TGGGGAATATTGGACAATGGGCGCAAGCCTGATCCAGCAATGCCGCGTGTGTGAAGAAGGCCTGCGGGTTGTAAAGCACT
TTCAGTGGGGAAGAACGCCTTGTGGTTAATACCCACGAGGGTTGACGTTACCCACAGAAGAAGCACCGGCTAACTCCGTG
CCAGCAGCCGCGGTAATACGGAGGGTGCAAGCGTTAATCGGAATTACTGGGCGTAAAGCGTACGTAGGCGGCACGATCAG
TCAGGTGTGAAAGCCCCGGGCTCAACCTGGGAACTGCATTTGATACTGTCGCGCTCGAGTCTGAGAGAGGGGGGTGGAAT
TCCAGGTGTAGCGGTGAAATGCGTAGATATCTGGAGGAACATCAGTGGCGAAGGCGGCCCCCTGGCTCAAGACTGACGCT
GAGGTACGAAAGCGTGGGGAGCAAACA
>OTU_199
TGGGGAATATTGGACAATGGGCGAAAGCCTGATCCAGCAATGCCGCGTGTGTGAAGAAGGCCTTCGGGTTGTAAAGCACT
TTTGTTAGGGAGGAAAGTCTGGGAATTAATACTTTCTGGATATGACGTTACCTAAAGAATCAGCACCGGCTAACTCTGTG
CCAGCAGCCGCGGTAATACAGAGGGTGCAAGCGTTAATCGGAATTACTGGGCGTAAAGGGTCTGTAGGCGGATTATTAAG
TCGGATGTGAAATCCCCGGGCTCAACCTGGGAACTGCATTCGATACTGGTAATCTAGAGTGTGCAAGAGGATGGGGGAAT
TCCTGGTGTAGCAGTGAAATGCGTAGATATCAGGAGGAACATCAATGGCGAAGGCACCTTTCTGGGGCAACACTGACGCT
GAGAGACGAAAGCGTGGGGAGCAAACA
>OTU_772
TGGGGAATATTGGACAATGGGCGCAAGCCTGATCCAGCAATGCCGCGTGTGTGAAGAAGGCCTGCGGGTTGTAAAGCACT
TTCAGTGGGAAAGAAAAGCGCGTGGCGAATACCCTCGCGTTTTGACGTTACTCACAAAAGAAGCACCGGCTAACTCCGTG
CCAGCAGCCGCGGTAATACGGAGGGTGCAAGCGTTAATCGGAATGACTGGGCGTAAAGCGCACGTAGGCGGCGTCGTCAG
TCCGATGTGAAATCCCTGGGCTTAACCTGGGAACTGCATTGGATACTGCGGCGCTAGAGTGCGAAAGAGGGGGGTGGAAT
TCCAGGTGTAGCGGTGAAATGCGTAGAGATCTGGAGGAACACCAGTGGCGAAGGCGGCCCCCTGGTTCGACACTGACGCT
GAGGTGCGAAAGCGTGGGTAGCAAACA
>OTU_959
TGGGGAATATTGGACAATGGGGGAAACCCTGATCCAGCAATACCGCGTGTGTGAAGAAGGCCTGCGGGTTGTAAAGCACT
TTCAGTGGGAAAGAAAAACTGATGGTTAATACCCATCGGCTTTGACGTTACTCACAAAAGAAGCACCGGCTAACTCCGTG
CCAGCAGCCGCGGTAATACGGAGGGTGCAAGCGTTAATCGGAATTACTGGGCGTAAAGCGCACGTAGGCGGCACCGTCAG
TCCGATGTGAAATCCCTGGGCTTAACCTGGGAACTGCATTGGATACTGCGGCGCTAGAATGTGAAAGAGGGGAGTGGAAT
TCCAGGTGTAGCGGTGAAATGCGTAGAGATCTGGAGGAACACCAGTGGCGAAGGCGGCTCCCTGGTTCAACATTGACGCT
GAGGTGCGAAAGCGTGGGTAGCAAACA
